# Supplementary material for: Comparative transcriptome analysis of dioecious floral development in Trachycarpus fortunei using Illumina and PacBio SMRT sequencing
Source: BMC Plant Biol. 2023 Nov 3;23:536. doi: 10.1186/s12870-023-04551-x (PMC10623883; doi:10.1186/s12870-023-04551-x)
Supplement: Supplementary file 1 — Additional file 1: Tab S1. Hypothetical sex-related genes in T. fortunei. POS is the site of the transcript where the sequencespecifc site was located. [file 12870_2023_4551_MOESM1_ESM.xls]

CHROM	POS	REF	ALT	REFALT	F3_1	F3_1_depth	F3_1_alledepth	F3_1_type	F3_2	F3_2_depth	F3_2_alledepth	F3_2_type	F3_3	F3_3_depth	F3_3_alledepth	F3_3_type	F6_1	F6_1_depth	F6_1_alledepth	F6_1_type	F6_2	F6_2_depth	F6_2_alledepth	F6_2_type	F6_3	F6_3_depth	F6_3_alledepth	F6_3_type	F7_1	F7_1_depth	F7_1_alledepth	F7_1_type	F7_2	F7_2_depth	F7_2_alledepth	F7_2_type	F7_3	F7_3_depth	F7_3_alledepth	F7_3_type	F2_1	F2_1_depth	F2_1_alledepth	F2_1_type	F2_2	F2_2_depth	F2_2_alledepth	F2_2_type	F2_3
i2_LQ_sample905f39_c121322_f1p0_2420	194	C	A	C/A	C	38	38,0	Homo	C	43	43,0	Homo	C	26	26,0	Homo	C	30	30,0	Homo	C	51	50,0	Homo	C	35	35,0	Homo	C	81	81,0	Homo	C	112	111,0	Homo	C	124	124,0	Homo	C	49	49,0	Homo	C	44	44,0	Homo	C
i2_LQ_sample905f39_c179993_f1p0_2878	1201	G	A	G/A	-	-	-	-	-	-	-	-	-	-	-	-	-	-	-	-	-	-	-	-	-	-	-	-	-	-	-	-	-	-	-	-	-	-	-	-	-	-	-	-	-	-	-	-	-
i5_LQ_sample905f39_c1732_f1p0_5355	790	A	C	A/C	-	-	-	-	-	-	-	-	-	-	-	-	-	-	-	-	-	-	-	-	-	-	-	-	-	-	-	-	-	-	-	-	-	-	-	-	-	-	-	-	-	-	-	-	-
i5_LQ_sample905f39_c1732_f1p0_5355	1179	T	G	T/G	-	-	-	-	-	-	-	-	-	-	-	-	-	-	-	-	-	-	-	-	-	-	-	-	-	-	-	-	-	-	-	-	-	-	-	-	-	-	-	-	-	-	-	-	-
i2_LQ_sample905f39_c46048_f1p0_2640	1784	C	T	C/T	C	18	18,0	Homo	C	8	8,0	Homo	C	16	16,0	Homo	C	68	68,0	Homo	C	36	36,0	Homo	C	50	50,0	Homo	C	81	81,0	Homo	C	46	46,0	Homo	C	67	67,0	Homo	C	29	29,0	Homo	C	23	23,0	Homo	C
i2_LQ_sample905f39_c46048_f1p0_2640	1931	G	A	G/A	G	17	17,0	Homo	G	20	20,0	Homo	G	18	18,0	Homo	G	84	84,0	Homo	G	50	50,0	Homo	G	44	44,0	Homo	G	85	85,0	Homo	G	66	66,0	Homo	G	72	72,0	Homo	G	38	38,0	Homo	G	30	30,0	Homo	G
i2_LQ_sample905f39_c46048_f1p0_2640	1960	C	T	C/T	C	16	16,0	Homo	C	21	21,0	Homo	C	19	19,0	Homo	C	97	97,0	Homo	C	52	52,0	Homo	C	50	50,0	Homo	C	82	82,0	Homo	C	69	69,0	Homo	C	79	79,0	Homo	C	39	39,0	Homo	C	29	29,0	Homo	C
i2_LQ_sample905f39_c46048_f1p0_2640	2084	C	T	C/T	C	19	19,0	Homo	C	13	13,0	Homo	C	11	11,0	Homo	C	100	100,0	Homo	C	61	61,0	Homo	C	53	53,0	Homo	C	77	77,0	Homo	C	84	84,0	Homo	C	75	75,0	Homo	C	32	32,0	Homo	C	29	29,0	Homo	C
i2_LQ_sample905f39_c46048_f1p0_2640	2156	T	A	T/A	T	21	21,0	Homo	T	13	13,0	Homo	T	24	24,0	Homo	T	113	113,0	Homo	T	61	61,0	Homo	T	50	50,0	Homo	T	83	83,0	Homo	T	84	84,0	Homo	T	89	89,0	Homo	T	30	30,0	Homo	T	34	34,0	Homo	T
i2_LQ_sample905f39_c46048_f1p0_2640	2258	G	A	G/A	G	15	15,0	Homo	G	24	24,0	Homo	G	27	27,0	Homo	G	120	120,0	Homo	G	67	67,0	Homo	G	74	74,0	Homo	G	96	96,0	Homo	G	102	102,0	Homo	G	103	103,0	Homo	G	33	33,0	Homo	G	29	29,0	Homo	G
i2_LQ_sample905f39_c46048_f1p0_2640	2489	T	C	T/C	T	15	15,0	Homo	T	17	17,0	Homo	T	18	18,0	Homo	T	52	52,0	Homo	T	30	30,0	Homo	T	33	33,0	Homo	T	36	36,0	Homo	T	34	34,0	Homo	T	37	37,0	Homo	T	14	14,0	Homo	T	15	15,0	Homo	T
i1_HQ_sample905f39_c190705_f3p0_1189	182	T	G	T/G	G	31	0,31	Homo	G	25	0,25	Homo	G	26	0,26	Homo	G	22	0,22	Homo	G	28	0,28	Homo	G	17	0,17	Homo	G	34	0,34	Homo	G	42	0,42	Homo	G	48	0,48	Homo	G	32	0,32	Homo	G	51	0,51	Homo	G
i1_HQ_sample905f39_c190705_f3p0_1189	206	A	G	A/G	G	50	0,50	Homo	G	30	0,30	Homo	G	33	0,33	Homo	G	28	0,28	Homo	G	35	0,35	Homo	G	24	0,24	Homo	G	48	0,48	Homo	G	48	0,48	Homo	G	60	0,60	Homo	G	43	0,43	Homo	G	61	0,61	Homo	G
i1_HQ_sample905f39_c190705_f3p0_1189	319	T	C	T/C	T	55	55,0	Homo	T	43	43,0	Homo	T	28	28,0	Homo	T	35	35,0	Homo	T	36	36,0	Homo	T	30	30,0	Homo	T	47	47,0	Homo	T	42	42,0	Homo	T	76	76,0	Homo	T	57	57,0	Homo	T	57	57,0	Homo	T
i1_HQ_sample905f39_c190705_f3p0_1189	386	A	C	A/C	A	53	53,0	Homo	A	54	54,0	Homo	A	36	36,0	Homo	A	37	37,0	Homo	A	44	44,0	Homo	A	32	32,0	Homo	A	55	55,0	Homo	A	52	52,0	Homo	A	82	82,0	Homo	A	64	64,0	Homo	A	70	70,0	Homo	A
i1_HQ_sample905f39_c190705_f3p0_1189	428	C	A	C/A	A	49	0,49	Homo	A	43	0,43	Homo	A	44	0,44	Homo	A	32	0,32	Homo	A	37	0,37	Homo	A	22	0,22	Homo	A	48	0,48	Homo	A	53	0,53	Homo	A	83	0,83	Homo	A	56	0,54	Homo	A	68	0,68	Homo	A
i1_HQ_sample905f39_c190705_f3p0_1189	558	G	A	G/A	G	43	43,0	Homo	G	21	21,0	Homo	G	45	45,0	Homo	G	23	23,0	Homo	G	33	33,0	Homo	G	43	43,0	Homo	G	17	17,0	Homo	G	35	35,0	Homo	G	21	21,0	Homo	G	41	41,0	Homo	G	54	54,0	Homo	G
i1_HQ_sample905f39_c190705_f3p0_1189	600	G	C	G/C	G	55	55,0	Homo	G	33	33,0	Homo	G	54	54,0	Homo	G	33	33,0	Homo	G	35	35,0	Homo	G	43	43,0	Homo	G	18	18,0	Homo	G	35	35,0	Homo	G	25	25,0	Homo	G	46	46,0	Homo	G	63	63,0	Homo	G
i1_HQ_sample905f39_c190705_f3p0_1189	614	A	C	A/C	A	54	54,0	Homo	A	35	35,0	Homo	A	51	51,0	Homo	A	32	32,0	Homo	A	35	35,0	Homo	A	41	41,0	Homo	A	22	22,0	Homo	A	36	36,0	Homo	A	28	28,0	Homo	A	47	47,0	Homo	A	59	59,0	Homo	A
i1_HQ_sample905f39_c190705_f3p0_1189	778	C	T	C/T	C	53	53,0	Homo	C	39	39,0	Homo	C	46	46,0	Homo	C	52	52,0	Homo	C	67	67,0	Homo	C	57	57,0	Homo	C	22	22,0	Homo	C	16	16,0	Homo	C	27	27,0	Homo	C	48	48,0	Homo	C	68	68,0	Homo	C
i1_HQ_sample905f39_c190705_f3p0_1189	819	C	T	C/T	C	42	42,0	Homo	C	44	44,0	Homo	C	37	37,0	Homo	C	53	53,0	Homo	C	56	56,0	Homo	C	45	45,0	Homo	C	26	26,0	Homo	C	9	9,0	Homo	C	26	26,0	Homo	C	46	46,0	Homo	C	49	49,0	Homo	C
i1_HQ_sample905f39_c190705_f3p0_1189	851	C	G	C/G	C	46	46,0	Homo	C	48	48,0	Homo	C	42	42,0	Homo	C	56	56,0	Homo	C	61	61,0	Homo	C	53	53,0	Homo	C	33	33,0	Homo	C	18	18,0	Homo	C	37	37,0	Homo	C	56	56,0	Homo	C	51	51,0	Homo	C
i1_LQ_sample905f39_c74546_f1p0_1984	65	A	C	A/C	A	10	10,0	Homo	A	8	8,0	Homo	A	12	12,0	Homo	A	7	7,0	Homo	A	6	6,0	Homo	A	10	10,0	Homo	A	4	4,0	Homo	A	15	15,0	Homo	A	4	4,0	Homo	A	19	19,0	Homo	A	6	6,0	Homo	A
i1_LQ_sample905f39_c74546_f1p0_1984	95	C	A	C/A	C	14	14,0	Homo	C	11	11,0	Homo	C	19	19,0	Homo	C	9	9,0	Homo	C	7	7,0	Homo	C	12	12,0	Homo	C	6	6,0	Homo	C	16	16,0	Homo	C	4	4,0	Homo	C	22	22,0	Homo	C	8	8,0	Homo	C
i1_LQ_sample905f39_c74546_f1p0_1984	208	T	C	T/C	T	23	23,0	Homo	T	16	16,0	Homo	T	23	23,0	Homo	T	17	17,0	Homo	T	17	17,0	Homo	T	17	17,0	Homo	T	21	21,0	Homo	T	13	13,0	Homo	T	6	6,0	Homo	T	25	25,0	Homo	T	16	16,0	Homo	T
i1_LQ_sample905f39_c74546_f1p0_1984	332	C	A	C/A	C	13	13,0	Homo	C	14	14,0	Homo	C	31	31,0	Homo	C	9	9,0	Homo	C	14	14,0	Homo	C	15	15,0	Homo	C	22	22,0	Homo	C	12	12,0	Homo	C	8	8,0	Homo	C	23	23,0	Homo	C	15	15,0	Homo	C
i1_LQ_sample905f39_c74546_f1p0_1984	415	T	C	T/C	T	17	17,0	Homo	T	10	10,0	Homo	T	17	17,0	Homo	T	10	10,0	Homo	T	14	14,0	Homo	T	6	6,0	Homo	T	18	18,0	Homo	T	9	9,0	Homo	T	3	3,0	Homo	T	23	23,0	Homo	T	14	14,0	Homo	T
i1_LQ_sample905f39_c74546_f1p0_1984	443	A	G	A/G	A	18	18,0	Homo	A	11	11,0	Homo	A	19	19,0	Homo	A	13	13,0	Homo	A	13	13,0	Homo	A	6	6,0	Homo	A	13	13,0	Homo	A	11	11,0	Homo	A	7	7,0	Homo	A	23	23,0	Homo	A	9	9,0	Homo	A
i1_LQ_sample905f39_c74546_f1p0_1984	497	C	T	C/T	C	17	17,0	Homo	C	13	13,0	Homo	C	16	16,0	Homo	C	15	15,0	Homo	C	18	18,0	Homo	C	11	11,0	Homo	C	14	14,0	Homo	C	20	20,0	Homo	C	12	12,0	Homo	C	22	22,0	Homo	C	17	17,0	Homo	C
i1_LQ_sample905f39_c74546_f1p0_1984	927	G	A	G/A	G	37	37,0	Homo	G	37	37,0	Homo	G	32	32,0	Homo	G	27	27,0	Homo	G	26	26,0	Homo	G	27	27,0	Homo	G	25	25,0	Homo	G	18	18,0	Homo	G	8	8,0	Homo	G	52	52,0	Homo	G	37	37,0	Homo	G
i1_LQ_sample905f39_c74546_f1p0_1984	1334	T	C	T/C	T	61	61,0	Homo	T	42	42,0	Homo	T	72	72,0	Homo	T	38	38,0	Homo	T	48	48,0	Homo	T	40	40,0	Homo	T	31	31,0	Homo	T	20	20,0	Homo	T	26	26,0	Homo	T	68	68,0	Homo	T	72	72,0	Homo	T
i1_LQ_sample905f39_c74546_f1p0_1984	1443	G	A	G/A	G	66	66,0	Homo	G	47	47,0	Homo	G	81	81,0	Homo	G	53	53,0	Homo	G	40	40,0	Homo	G	47	47,0	Homo	G	26	26,0	Homo	G	29	29,0	Homo	G	22	22,0	Homo	G	70	70,0	Homo	G	90	90,0	Homo	G
i1_LQ_sample905f39_c74546_f1p0_1984	1672	T	C	T/C	T	66	66,0	Homo	T	62	62,0	Homo	T	57	57,0	Homo	T	24	24,0	Homo	T	21	21,0	Homo	T	40	40,0	Homo	T	14	14,0	Homo	T	15	15,0	Homo	T	7	7,0	Homo	T	52	52,0	Homo	T	64	64,0	Homo	T
i2_LQ_sample905f39_c153712_f1p0_2199	1262	A	G	A/G	-	-	-	-	-	-	-	-	-	-	-	-	-	-	-	-	-	-	-	-	-	-	-	-	-	-	-	-	-	-	-	-	-	-	-	-	-	-	-	-	-	-	-	-	-
i1_HQ_sample905f39_c103826_f5p1_1740	628	G	A	G/A	G	22	22,0	Homo	G	47	47,0	Homo	G	27	27,0	Homo	G	11	11,0	Homo	G	25	25,0	Homo	G	8	8,0	Homo	G	41	41,0	Homo	G	31	31,0	Homo	G	58	58,0	Homo	G	30	30,0	Homo	G	22	22,0	Homo	G
i1_HQ_sample905f39_c103826_f5p1_1740	646	C	T	C/T	C	24	24,0	Homo	C	43	43,0	Homo	C	34	34,0	Homo	C	9	9,0	Homo	C	24	24,0	Homo	C	8	8,0	Homo	C	40	40,0	Homo	C	28	28,0	Homo	C	58	58,0	Homo	C	30	30,0	Homo	C	21	21,0	Homo	C
i1_HQ_sample905f39_c103826_f5p1_1740	730	C	T	C/T	C	40	40,0	Homo	C	70	70,0	Homo	C	44	44,0	Homo	C	19	19,0	Homo	C	38	38,0	Homo	C	27	27,0	Homo	C	51	51,0	Homo	C	47	47,0	Homo	C	70	70,0	Homo	C	45	45,0	Homo	C	42	42,0	Homo	C
i1_HQ_sample905f39_c103826_f5p1_1740	786	C	T	C/T	C	32	32,0	Homo	C	55	55,0	Homo	C	43	43,0	Homo	C	22	22,0	Homo	C	28	28,0	Homo	C	33	33,0	Homo	C	46	46,0	Homo	C	50	50,0	Homo	C	59	59,0	Homo	C	43	43,0	Homo	C	46	46,0	Homo	C
i1_HQ_sample905f39_c103826_f5p1_1740	881	G	A	G/A	G	29	29,0	Homo	G	46	46,0	Homo	G	39	39,0	Homo	G	27	27,0	Homo	G	22	22,0	Homo	G	31	31,0	Homo	G	53	53,0	Homo	G	56	56,0	Homo	G	53	53,0	Homo	G	41	41,0	Homo	G	51	51,0	Homo	G
i1_HQ_sample905f39_c103826_f5p1_1740	1088	T	C	T/C	T	38	38,0	Homo	T	45	45,0	Homo	T	35	35,0	Homo	T	24	24,0	Homo	T	21	21,0	Homo	T	12	12,0	Homo	T	70	70,0	Homo	T	60	60,0	Homo	T	66	66,0	Homo	T	43	43,0	Homo	T	41	41,0	Homo	T
i1_HQ_sample905f39_c103826_f5p1_1740	1227	C	T	C/T	C	16	16,0	Homo	C	35	35,0	Homo	C	33	33,0	Homo	C	11	11,0	Homo	C	31	31,0	Homo	C	10	10,0	Homo	C	50	49,1	Homo	C	25	25,0	Homo	C	36	36,0	Homo	C	29	29,0	Homo	C	37	37,0	Homo	C
i1_HQ_sample905f39_c103826_f5p1_1740	1278	T	A	T/A	T	21	21,0	Homo	T	38	38,0	Homo	T	40	40,0	Homo	T	13	13,0	Homo	T	44	44,0	Homo	T	19	19,0	Homo	T	59	58,1	Homo	T	28	28,0	Homo	T	46	46,0	Homo	T	32	32,0	Homo	T	37	37,0	Homo	T
i4_LQ_sample905f39_c2911_f1p0_4933	2686	G	T	G/T	-	-	-	-	-	-	-	-	-	-	-	-	-	-	-	-	-	-	-	-	-	-	-	-	-	-	-	-	-	-	-	-	-	-	-	-	-	-	-	-	-	-	-	-	-
i8_LQ_sample905f39_c42_f1p0_8413	3988	A	T	A/T	A	30	30,0	Homo	A	15	15,0	Homo	A	11	11,0	Homo	A	19	19,0	Homo	A	28	28,0	Homo	A	5	5,0	Homo	A	10	10,0	Homo	A	16	16,0	Homo	A	40	40,0	Homo	A	33	33,0	Homo	A	29	29,0	Homo	A
i8_LQ_sample905f39_c42_f1p0_8413	3993	T	A	T/A	T	30	30,0	Homo	T	14	14,0	Homo	T	11	11,0	Homo	T	20	20,0	Homo	T	27	27,0	Homo	T	6	6,0	Homo	T	9	9,0	Homo	T	18	18,0	Homo	T	42	42,0	Homo	T	33	33,0	Homo	T	27	27,0	Homo	T
i8_LQ_sample905f39_c42_f1p0_8413	4029	G	A	G/A	G	25	25,0	Homo	G	17	17,0	Homo	G	11	11,0	Homo	G	16	15,1	Homo	G	24	24,0	Homo	G	4	4,0	Homo	G	14	14,0	Homo	G	18	18,0	Homo	G	38	38,0	Homo	G	30	30,0	Homo	G	27	27,0	Homo	G
i3_LQ_sample905f39_c17299_f1p0_3046	1601	A	G	A/G	-	-	-	-	-	-	-	-	-	-	-	-	-	-	-	-	-	-	-	-	-	-	-	-	-	-	-	-	-	-	-	-	-	-	-	-	-	-	-	-	-	-	-	-	-
i3_LQ_sample905f39_c17299_f1p0_3046	1611	G	T	G/T	-	-	-	-	-	-	-	-	-	-	-	-	-	-	-	-	-	-	-	-	-	-	-	-	-	-	-	-	-	-	-	-	-	-	-	-	-	-	-	-	-	-	-	-	-
i3_LQ_sample905f39_c17299_f1p0_3046	1657	G	A	G/A	-	-	-	-	-	-	-	-	-	-	-	-	-	-	-	-	-	-	-	-	-	-	-	-	-	-	-	-	-	-	-	-	-	-	-	-	-	-	-	-	-	-	-	-	-
i3_LQ_sample905f39_c17299_f1p0_3046	1675	G	T	G/T	-	-	-	-	-	-	-	-	-	-	-	-	-	-	-	-	-	-	-	-	-	-	-	-	-	-	-	-	-	-	-	-	-	-	-	-	-	-	-	-	-	-	-	-	-
i3_LQ_sample905f39_c17299_f1p0_3046	1791	G	C	G/C	-	-	-	-	-	-	-	-	-	-	-	-	-	-	-	-	-	-	-	-	-	-	-	-	-	-	-	-	-	-	-	-	-	-	-	-	-	-	-	-	-	-	-	-	-
i3_LQ_sample905f39_c17299_f1p0_3046	1838	G	T	G/T	-	-	-	-	-	-	-	-	-	-	-	-	-	-	-	-	-	-	-	-	-	-	-	-	-	-	-	-	-	-	-	-	-	-	-	-	-	-	-	-	-	-	-	-	-
i3_LQ_sample905f39_c17299_f1p0_3046	1854	G	T	G/T	-	-	-	-	-	-	-	-	-	-	-	-	-	-	-	-	-	-	-	-	-	-	-	-	-	-	-	-	-	-	-	-	-	-	-	-	-	-	-	-	-	-	-	-	-
i5_LQ_sample905f39_c1187_f1p0_5899	5654	G	A	G/A	G	2	2,0	Homo	G	7	7,0	Homo	G	10	10,0	Homo	G	6	6,0	Homo	G	8	8,0	Homo	G	21	21,0	Homo	G	5	5,0	Homo	G	15	15,0	Homo	G	7	7,0	Homo	G	18	18,0	Homo	G	14	14,0	Homo	G
i1_HQ_sample905f39_c105172_f2p0_1505	1129	C	A	C/A	C	38	38,0	Homo	C	51	51,0	Homo	C	54	54,0	Homo	C	46	46,0	Homo	C	46	46,0	Homo	C	37	37,0	Homo	C	80	79,1	Homo	C	78	78,0	Homo	C	80	80,0	Homo	C	65	65,0	Homo	C	42	42,0	Homo	C
i1_HQ_sample905f39_c105172_f2p0_1505	1167	C	T	C/T	C	28	28,0	Homo	C	46	46,0	Homo	C	46	46,0	Homo	C	38	38,0	Homo	C	42	42,0	Homo	C	33	33,0	Homo	C	68	68,0	Homo	C	65	65,0	Homo	C	70	70,0	Homo	C	56	56,0	Homo	C	37	37,0	Homo	C
i1_HQ_sample905f39_c105172_f2p0_1505	1207	G	C	G/C	G	22	22,0	Homo	G	28	28,0	Homo	G	39	39,0	Homo	G	31	31,0	Homo	G	29	29,0	Homo	G	13	13,0	Homo	G	45	45,0	Homo	G	29	29,0	Homo	G	47	47,0	Homo	G	34	34,0	Homo	G	24	24,0	Homo	G
i3_LQ_sample905f39_c6630_f1p0_3866	1861	C	G	C/G	C	21	21,0	Homo	C	30	30,0	Homo	C	12	12,0	Homo	C	29	29,0	Homo	C	26	26,0	Homo	C	12	12,0	Homo	C	35	35,0	Homo	C	36	36,0	Homo	C	41	41,0	Homo	C	42	42,0	Homo	C	26	26,0	Homo	C
i0_HQ_sample905f39_c2414_f3p0_553	94	C	T	C/T	C	137	137,0	Homo	C	163	163,0	Homo	C	136	136,0	Homo	C	139	139,0	Homo	C	121	121,0	Homo	C	147	147,0	Homo	C	103	103,0	Homo	C	112	112,0	Homo	C	93	93,0	Homo	C	159	159,0	Homo	C	138	138,0	Homo	C
i0_HQ_sample905f39_c2414_f3p0_553	95	T	G	T/G	T	137	137,0	Homo	T	164	164,0	Homo	T	135	135,0	Homo	T	140	140,0	Homo	T	122	122,0	Homo	T	148	148,0	Homo	T	103	103,0	Homo	T	111	111,0	Homo	T	93	93,0	Homo	T	159	159,0	Homo	T	138	138,0	Homo	T
i0_HQ_sample905f39_c2414_f3p0_553	106	C	G	C/G	C	138	138,0	Homo	C	168	168,0	Homo	C	141	141,0	Homo	C	145	145,0	Homo	C	125	125,0	Homo	C	154	154,0	Homo	C	109	109,0	Homo	C	115	115,0	Homo	C	94	94,0	Homo	C	160	160,0	Homo	C	142	142,0	Homo	C
i0_HQ_sample905f39_c2414_f3p0_553	178	T	C	T/C	T	157	157,0	Homo	T	176	176,0	Homo	T	173	173,0	Homo	T	166	166,0	Homo	T	152	152,0	Homo	T	170	170,0	Homo	T	120	120,0	Homo	T	143	143,0	Homo	T	114	114,0	Homo	T	168	168,0	Homo	T	163	163,0	Homo	T
i0_HQ_sample905f39_c2414_f3p0_553	195	G	T	G/T	G	153	153,0	Homo	G	140	140,0	Homo	G	162	162,0	Homo	G	146	146,0	Homo	G	154	154,0	Homo	G	142	142,0	Homo	G	109	109,0	Homo	G	130	130,0	Homo	G	107	107,0	Homo	G	141	141,0	Homo	G	152	152,0	Homo	G
i0_HQ_sample905f39_c2414_f3p0_553	196	G	A	G/A	G	154	154,0	Homo	G	141	141,0	Homo	G	164	164,0	Homo	G	148	148,0	Homo	G	157	157,0	Homo	G	146	146,0	Homo	G	112	112,0	Homo	G	129	129,0	Homo	G	108	108,0	Homo	G	141	141,0	Homo	G	153	153,0	Homo	G
i0_HQ_sample905f39_c2414_f3p0_553	282	C	T	C/T	C	140	140,0	Homo	C	176	176,0	Homo	C	150	150,0	Homo	C	138	138,0	Homo	C	160	160,0	Homo	C	136	136,0	Homo	C	130	130,0	Homo	C	142	142,0	Homo	C	135	135,0	Homo	C	170	170,0	Homo	C	173	173,0	Homo	C
i0_HQ_sample905f39_c2414_f3p0_553	462	T	C	T/C	T	36	36,0	Homo	T	31	31,0	Homo	T	45	45,0	Homo	T	42	42,0	Homo	T	38	38,0	Homo	T	36	36,0	Homo	T	33	33,0	Homo	T	41	41,0	Homo	T	37	37,0	Homo	T	42	42,0	Homo	T	41	41,0	Homo	T
i0_HQ_sample905f39_c2414_f3p0_553	506	G	T	G/T	G	31	31,0	Homo	G	26	26,0	Homo	G	31	31,0	Homo	G	28	28,0	Homo	G	24	24,0	Homo	G	25	25,0	Homo	G	24	24,0	Homo	G	29	29,0	Homo	G	30	30,0	Homo	G	24	24,0	Homo	G	29	29,0	Homo	G
i2_LQ_sample905f39_c201692_f1p1_2479	1224	C	T	C/T	-	-	-	-	-	-	-	-	-	-	-	-	-	-	-	-	-	-	-	-	-	-	-	-	-	-	-	-	-	-	-	-	-	-	-	-	-	-	-	-	-	-	-	-	-
i2_LQ_sample905f39_c201692_f1p1_2479	1225	C	T	C/T	-	-	-	-	-	-	-	-	-	-	-	-	-	-	-	-	-	-	-	-	-	-	-	-	-	-	-	-	-	-	-	-	-	-	-	-	-	-	-	-	-	-	-	-	-
i2_LQ_sample905f39_c201692_f1p1_2479	1933	C	A	C/A	-	-	-	-	-	-	-	-	-	-	-	-	-	-	-	-	-	-	-	-	-	-	-	-	-	-	-	-	-	-	-	-	-	-	-	-	-	-	-	-	-	-	-	-	-
i4_LQ_sample905f39_c5310_f1p0_4414	614	C	T	C/T	C	36	36,0	Homo	C	43	43,0	Homo	C	17	17,0	Homo	C	23	23,0	Homo	C	23	23,0	Homo	C	15	15,0	Homo	C	17	17,0	Homo	C	8	8,0	Homo	C	36	36,0	Homo	C	32	32,0	Homo	C	66	66,0	Homo	C
i4_LQ_sample905f39_c5310_f1p0_4414	882	C	T	C/T	C	18	18,0	Homo	C	25	25,0	Homo	C	6	6,0	Homo	C	13	13,0	Homo	C	19	19,0	Homo	C	5	5,0	Homo	C	13	13,0	Homo	C	11	11,0	Homo	C	35	35,0	Homo	C	27	27,0	Homo	C	33	33,0	Homo	C
i4_LQ_sample905f39_c5310_f1p0_4414	1020	A	G	A/G	A	28	28,0	Homo	A	31	31,0	Homo	A	17	17,0	Homo	A	15	15,0	Homo	A	25	25,0	Homo	A	12	12,0	Homo	A	19	19,0	Homo	A	7	7,0	Homo	A	32	32,0	Homo	A	28	28,0	Homo	A	45	45,0	Homo	A
i4_LQ_sample905f39_c5310_f1p0_4414	1044	A	G	A/G	A	25	25,0	Homo	A	33	32,1	Homo	A	19	19,0	Homo	A	16	16,0	Homo	A	18	18,0	Homo	A	11	11,0	Homo	A	21	21,0	Homo	A	6	6,0	Homo	A	35	35,0	Homo	A	30	30,0	Homo	A	47	47,0	Homo	A
i4_LQ_sample905f39_c5310_f1p0_4414	1059	C	T	C/T	C	26	26,0	Homo	C	38	38,0	Homo	C	20	20,0	Homo	C	17	17,0	Homo	C	21	21,0	Homo	C	12	12,0	Homo	C	24	24,0	Homo	C	6	6,0	Homo	C	40	40,0	Homo	C	32	32,0	Homo	C	48	48,0	Homo	C
i4_LQ_sample905f39_c5310_f1p0_4414	1837	G	A	G/A	G	35	35,0	Homo	G	20	20,0	Homo	G	16	16,0	Homo	G	17	17,0	Homo	G	16	16,0	Homo	G	15	15,0	Homo	G	8	8,0	Homo	G	4	4,0	Homo	G	15	15,0	Homo	G	27	27,0	Homo	G	41	41,0	Homo	G
i4_LQ_sample905f39_c5310_f1p0_4414	2039	T	C	T/C	T	15	15,0	Homo	T	41	41,0	Homo	T	18	17,1	Homo	T	18	18,0	Homo	T	20	20,0	Homo	T	12	12,0	Homo	T	19	19,0	Homo	T	3	3,0	Homo	T	21	21,0	Homo	T	38	38,0	Homo	T	41	41,0	Homo	T
i4_LQ_sample905f39_c5310_f1p0_4414	3495	T	C	T/C	T	49	49,0	Homo	T	36	36,0	Homo	T	34	29,5	Homo	T	28	28,0	Homo	T	43	43,0	Homo	T	31	31,0	Homo	T	14	14,0	Homo	T	5	5,0	Homo	T	55	55,0	Homo	T	44	44,0	Homo	T	80	80,0	Homo	T
i2_HQ_sample905f39_c270038_f10p1_2238	588	G	C	G/C	-	-	-	-	-	-	-	-	-	-	-	-	-	-	-	-	-	-	-	-	-	-	-	-	-	-	-	-	-	-	-	-	-	-	-	-	-	-	-	-	-	-	-	-	-
i2_LQ_sample905f39_c241391_f1p0_2233	93	T	C	T/C	T	15	15,0	Homo	T	9	9,0	Homo	T	5	5,0	Homo	T	6	6,0	Homo	T	5	5,0	Homo	T	3	3,0	Homo	T	6	6,0	Homo	T	1	1,0	Homo	T	2	2,0	Homo	T	8	8,0	Homo	T	16	16,0	Homo	T
i2_LQ_sample905f39_c241391_f1p0_2233	347	A	G	A/G	A	4	4,0	Homo	A	16	16,0	Homo	A	6	6,0	Homo	A	1	1,0	Homo	A	7	7,0	Homo	A	8	8,0	Homo	A	4	4,0	Homo	A	1	1,0	Homo	A	4	4,0	Homo	A	8	8,0	Homo	A	13	13,0	Homo	A
i2_LQ_sample905f39_c241391_f1p0_2233	758	C	T	C/T	C	21	21,0	Homo	C	20	20,0	Homo	C	19	19,0	Homo	C	11	11,0	Homo	C	9	9,0	Homo	C	15	15,0	Homo	C	10	10,0	Homo	C	9	9,0	Homo	C	13	13,0	Homo	C	20	20,0	Homo	C	43	43,0	Homo	C
i2_LQ_sample905f39_c241391_f1p0_2233	952	A	G	A/G	A	14	14,0	Homo	A	18	18,0	Homo	A	21	21,0	Homo	A	12	12,0	Homo	A	12	12,0	Homo	A	11	11,0	Homo	A	2	2,0	Homo	A	10	10,0	Homo	A	19	19,0	Homo	A	21	21,0	Homo	A	30	30,0	Homo	A
i2_LQ_sample905f39_c241391_f1p0_2233	972	C	T	C/T	C	16	16,0	Homo	C	18	18,0	Homo	C	21	21,0	Homo	C	12	12,0	Homo	C	13	13,0	Homo	C	11	11,0	Homo	C	2	2,0	Homo	C	10	10,0	Homo	C	16	16,0	Homo	C	22	22,0	Homo	C	28	28,0	Homo	C
i3_LQ_sample905f39_c2184_f1p0_3572	682	A	T	A/T	-	-	-	-	-	-	-	-	-	-	-	-	-	-	-	-	-	-	-	-	-	-	-	-	-	-	-	-	-	-	-	-	-	-	-	-	-	-	-	-	-	-	-	-	-
i1_LQ_sample905f39_c16693_f1p0_1055	279	C	T	C/T	C	147	147,0	Homo	C	146	145,1	Homo	C	158	158,0	Homo	C	165	165,0	Homo	C	195	194,1	Homo	C	221	221,0	Homo	C	164	164,0	Homo	C	220	219,0	Homo	C	136	136,0	Homo	C	226	226,0	Homo	C	178	178,0	Homo	C
i2_LQ_sample905f39_c149338_f1p0_2082	1651	T	A	T/A	-	-	-	-	-	-	-	-	-	-	-	-	-	-	-	-	-	-	-	-	-	-	-	-	-	-	-	-	-	-	-	-	-	-	-	-	-	-	-	-	-	-	-	-	-
i2_LQ_sample905f39_c149338_f1p0_2082	1672	G	A	G/A	-	-	-	-	-	-	-	-	-	-	-	-	-	-	-	-	-	-	-	-	-	-	-	-	-	-	-	-	-	-	-	-	-	-	-	-	-	-	-	-	-	-	-	-	-
i2_LQ_sample905f39_c149338_f1p0_2082	1673	A	G	A/G	-	-	-	-	-	-	-	-	-	-	-	-	-	-	-	-	-	-	-	-	-	-	-	-	-	-	-	-	-	-	-	-	-	-	-	-	-	-	-	-	-	-	-	-	-
i2_LQ_sample905f39_c149338_f1p0_2082	1732	T	C	T/C	-	-	-	-	-	-	-	-	-	-	-	-	-	-	-	-	-	-	-	-	-	-	-	-	-	-	-	-	-	-	-	-	-	-	-	-	-	-	-	-	-	-	-	-	-
i2_LQ_sample905f39_c149338_f1p0_2082	1774	A	G	A/G	-	-	-	-	-	-	-	-	-	-	-	-	-	-	-	-	-	-	-	-	-	-	-	-	-	-	-	-	-	-	-	-	-	-	-	-	-	-	-	-	-	-	-	-	-
i2_LQ_sample905f39_c149338_f1p0_2082	1791	A	G	A/G	-	-	-	-	-	-	-	-	-	-	-	-	-	-	-	-	-	-	-	-	-	-	-	-	-	-	-	-	-	-	-	-	-	-	-	-	-	-	-	-	-	-	-	-	-
i2_LQ_sample905f39_c149338_f1p0_2082	1817	A	T	A/T	-	-	-	-	-	-	-	-	-	-	-	-	-	-	-	-	-	-	-	-	-	-	-	-	-	-	-	-	-	-	-	-	-	-	-	-	-	-	-	-	-	-	-	-	-
i4_LQ_sample905f39_c6024_f1p0_4519	1254	A	G	A/G	A	57	57,0	Homo	A	99	99,0	Homo	A	41	41,0	Homo	A	26	26,0	Homo	A	52	52,0	Homo	A	52	52,0	Homo	A	8	8,0	Homo	A	6	6,0	Homo	A	2	2,0	Homo	A	71	71,0	Homo	A	51	51,0	Homo	A
i4_LQ_sample905f39_c6024_f1p0_4519	1298	A	G	A/G	A	58	58,0	Homo	A	100	100,0	Homo	A	44	44,0	Homo	A	28	28,0	Homo	A	54	54,0	Homo	A	47	47,0	Homo	A	7	7,0	Homo	A	6	6,0	Homo	A	4	4,0	Homo	A	82	82,0	Homo	A	60	60,0	Homo	A
i4_LQ_sample905f39_c6024_f1p0_4519	1345	G	A	G/A	G	56	56,0	Homo	G	108	108,0	Homo	G	47	47,0	Homo	G	32	32,0	Homo	G	61	61,0	Homo	G	44	44,0	Homo	G	7	7,0	Homo	G	3	3,0	Homo	G	6	6,0	Homo	G	75	75,0	Homo	G	57	57,0	Homo	G
i4_LQ_sample905f39_c6024_f1p0_4519	1410	A	C	A/C	A	55	55,0	Homo	A	100	100,0	Homo	A	45	45,0	Homo	A	28	28,0	Homo	A	59	59,0	Homo	A	45	45,0	Homo	A	4	4,0	Homo	A	4	4,0	Homo	A	6	6,0	Homo	A	61	61,0	Homo	A	62	62,0	Homo	A
i4_LQ_sample905f39_c6024_f1p0_4519	1426	G	A	G/A	G	56	56,0	Homo	G	106	106,0	Homo	G	51	51,0	Homo	G	32	32,0	Homo	G	59	59,0	Homo	G	45	45,0	Homo	G	3	3,0	Homo	G	4	4,0	Homo	G	5	5,0	Homo	G	65	65,0	Homo	G	64	64,0	Homo	G
i3_LQ_sample905f39_c3579_f1p1_3712	976	G	A	G/A	G	41	41,0	Homo	G	44	44,0	Homo	G	20	20,0	Homo	G	23	23,0	Homo	G	46	46,0	Homo	G	23	23,0	Homo	G	41	41,0	Homo	G	42	42,0	Homo	G	40	40,0	Homo	G	43	43,0	Homo	G	34	34,0	Homo	G
i3_LQ_sample905f39_c3579_f1p1_3712	1130	A	T	A/T	A	56	56,0	Homo	A	74	74,0	Homo	A	33	33,0	Homo	A	41	41,0	Homo	A	54	54,0	Homo	A	33	33,0	Homo	A	70	70,0	Homo	A	88	88,0	Homo	A	71	71,0	Homo	A	69	68,1	Homo	A	65	65,0	Homo	A
i3_LQ_sample905f39_c3579_f1p1_3712	1131	A	T	A/T	A	57	57,0	Homo	A	69	69,0	Homo	A	33	33,0	Homo	A	40	40,0	Homo	A	55	55,0	Homo	A	33	33,0	Homo	A	71	71,0	Homo	A	88	88,0	Homo	A	71	71,0	Homo	A	69	69,0	Homo	A	64	64,0	Homo	A
i3_LQ_sample905f39_c3579_f1p1_3712	1336	C	T	C/T	C	56	56,0	Homo	C	91	91,0	Homo	C	42	42,0	Homo	C	59	59,0	Homo	C	61	61,0	Homo	C	41	41,0	Homo	C	109	109,0	Homo	C	95	95,0	Homo	C	80	80,0	Homo	C	76	76,0	Homo	C	100	100,0	Homo	C
i3_LQ_sample905f39_c3579_f1p1_3712	1376	T	G	T/G	T	36	36,0	Homo	T	71	71,0	Homo	T	26	26,0	Homo	T	45	45,0	Homo	T	55	55,0	Homo	T	36	36,0	Homo	T	84	84,0	Homo	T	68	68,0	Homo	T	72	72,0	Homo	T	66	66,0	Homo	T	78	78,0	Homo	T
i3_LQ_sample905f39_c3579_f1p1_3712	1442	T	A	T/A	T	23	23,0	Homo	T	47	47,0	Homo	T	19	19,0	Homo	T	37	37,0	Homo	T	37	37,0	Homo	T	32	32,0	Homo	T	59	59,0	Homo	T	39	39,0	Homo	T	44	44,0	Homo	T	48	48,0	Homo	T	46	46,0	Homo	T
i1_LQ_sample905f39_c3525_f1p1_1854	1705	C	T	C/T	C	24	24,0	Homo	C	31	31,0	Homo	C	1	1,0	Homo	C	17	17,0	Homo	C	25	25,0	Homo	C	4	4,0	Homo	C	52	52,0	Homo	C	30	30,0	Homo	C	31	31,0	Homo	C	40	40,0	Homo	C	27	27,0	Homo	C
i1_LQ_sample905f39_c3525_f1p1_1854	1723	T	A	T/A	T	21	21,0	Homo	T	26	26,0	Homo	T	1	1,0	Homo	T	14	14,0	Homo	T	15	15,0	Homo	T	4	4,0	Homo	T	46	46,0	Homo	T	30	30,0	Homo	T	29	29,0	Homo	T	36	36,0	Homo	T	22	22,0	Homo	T
i4_LQ_sample905f39_c1850_f1p0_4693	1180	A	C	A/C	C	10	0,10	Homo	C	24	0,24	Homo	C	3	0,3	Homo	C	8	0,8	Homo	C	3	0,3	Homo	C	7	0,7	Homo	C	22	0,22	Homo	C	17	0,17	Homo	C	36	0,36	Homo	C	10	0,10	Homo	C	26	0,26	Homo	C
i4_LQ_sample905f39_c1850_f1p0_4693	2087	T	C	T/C	C	4	0,4	Homo	C	29	0,29	Homo	C	15	0,15	Homo	C	7	0,7	Homo	C	5	0,5	Homo	C	7	0,7	Homo	C	32	0,32	Homo	C	31	0,31	Homo	C	53	0,53	Homo	C	27	0,27	Homo	C	29	0,29	Homo	C
i4_LQ_sample905f39_c1850_f1p0_4693	2135	A	C	A/C	C	6	0,6	Homo	C	32	0,32	Homo	C	13	0,13	Homo	C	9	0,9	Homo	C	9	0,9	Homo	C	8	0,8	Homo	C	33	0,33	Homo	C	33	0,33	Homo	C	48	0,48	Homo	C	23	0,23	Homo	C	32	0,32	Homo	C
i4_LQ_sample905f39_c1850_f1p0_4693	3240	C	A	C/A	A	8	0,8	Homo	A	8	0,8	Homo	A	9	0,9	Homo	A	4	0,4	Homo	A	11	0,11	Homo	A	5	0,5	Homo	A	10	0,10	Homo	A	12	0,12	Homo	A	25	0,25	Homo	A	3	0,3	Homo	A	9	0,9	Homo	A
i1_LQ_sample905f39_c10455_f1p2_1321	610	C	T	C/T	C	186	186,0	Homo	C	216	216,0	Homo	C	185	185,0	Homo	C	155	155,0	Homo	C	163	163,0	Homo	C	144	144,0	Homo	C	106	106,0	Homo	C	167	167,0	Homo	C	115	115,0	Homo	C	217	217,0	Homo	C	211	211,0	Homo	C
i1_HQ_sample905f39_c18566_f6p0_1581	79	C	T	C/T	C	92	92,0	Homo	C	101	101,0	Homo	C	92	92,0	Homo	C	55	55,0	Homo	C	85	85,0	Homo	C	70	70,0	Homo	C	207	207,0	Homo	C	221	220,0	Homo	C	233	233,0	Homo	C	167	167,0	Homo	C	100	100,0	Homo	C
[truncated: 147 more columns]
